# Supplementary material for: Teacher acceptability of physically active learning in UK secondary schools – a mixed methods study
Source: PLoS One. 2025 Aug 14;20(8):e0328376. doi: 10.1371/journal.pone.0328376 (PMC12352667; doi:10.1371/journal.pone.0328376)
Supplement: S1 Table — Abbreviation: IQR – interquartile range. Bold p-value numbers represent statistical significance of p < 0.05. (XLSX) [file pone.0328376.s006.xlsx]

## Sheet: Sheet1
	Teachers' reported current classroom physical activity, with differences by participant gender, school location, and school type
	Statement	Response Scale	Frequencies (%)	Median (IQR)	Female Median (IQR)	Male Median (IQR)	Mann-Whitney U Score (p-value)	Rural School Median (IQR)	Urban School Median (IQR)	Mann-Whitney U Score (p-value)	State School Median (IQR)	Independent School Median (IQR)	Mann-Whitney U Score (p-value)
	How often do you provide movement opportunities within your classes?	(1-5) 1=Never, 3=Sometimes, 5=Always	1: 8 (10.7%) 2: 14 (18.7%) 3: 18 (24.0%) 4: 11 (14.7%) 5: 24 (32.0%) n=75	3 (2,5)	4 (3,5)	3 (2,3)	340.5 (0.02)	4 (3,5)	3 (2,5)	496.0 (0.39)	3 (2,5)	3 (2,4.25)	384.5 (0.55)
	I would like to increase the amount of movement opportunities for my students	(1-5) 1=Strongly Disagree, 3=Don’t Know, 5=Strongly Agree	1: 9 (12.0%) 2: 18 (24.0%) 3: 12 (16.0%) 4: 19 (25.3%) 5: 17 (22.7%) n=75	3 (2,4)	3 (2,4)	3 (2,4)	472.5 (0.7)	4 (2,4)	3 (2,4.25)	566.0 (0.99)	3 (2,4)	4 (2,4.25)	385.5 (0.56)
	It is important that students move about more during the school day	(1-5) 1=Strongly Disagree, 3=Don’t Know, 5=Strongly Agree	1: 5 (6.8%) 2: 4 (5.4%) 3: 4 (5.4%) 4: 23 (31.1%) 5: 38 (51.4%) n=74	5 (4,5)	5 (4,5)	4 (4,5)	433.0 (0.27)	5 (4,5)	4 (4,5)	457.0 (0.19)	4 (4,5)	5 (4,5)	338.0 (0.22)
	Students should be sat down in classes that aren’t physical activity-based	(1-5) 1=Strongly Agree, 3=Don’t Know, 5=Strongly Disagree	1: 10 (13.3%) 2: 14 (18.7%) 3: 11 (14.7%) 4: 27 (36.0%) 5: 13 (17.3%) n=75	4 (2,4)	4 (2,4)	4 (2,4)	511.5 (0.89)	4 (3.5,5)	3 (2,4)	384.5 (0.03)	4 (2,4)	4 (3,4.25)	364.0 (0.38)
