# Supplementary material for: Teacher acceptability of physically active learning in UK secondary schools – a mixed methods study
Source: PLoS One. 2025 Aug 14;20(8):e0328376. doi: 10.1371/journal.pone.0328376 (PMC12352667; doi:10.1371/journal.pone.0328376)
Supplement: S2 Table — Abbreviation: IQR – interquartile range. PAL – physically active learning. Bold p-value numbers represent statistical significance of p < 0.05. (XLSX) [file pone.0328376.s007.xlsx]

## Sheet: Sheet1
	PAL acceptability amongst teachers, with differences by participant gender, school location, and school type
	Statement	Response Scale	Frequencies (%)	Median (IQR)	Female Median (IQR)	Male Median (IQR)	Mann-Whitney U Score (p-value)	Rural School Median (IQR)	Urban School Median (IQR)	Mann-Whitney U Score (p-value)	State School Median (IQR)	IndependentSchool Median (IQR)	Mann-Whitney U Score (p-value)
	I like the concept of PAL in theory	(1-5) 1=Strongly disagree, 3=Don’t know, 5=Strongly agree	1: 3 (4.0%) 2: 5 (6.7%) 3: 9 (12.0%) 4: 25 (33.3%) 5: 33 (44.0%) n=75	4 (4,5)	4 (4,5)	4 (3,5)	406.0 (0.92)	4 (4,5)	4 (3,5)	525.0 (0.6)	4 (3,5)	4.5 (4,5)	360.0 (0.33)
	PAL sounds appropriate for my subject(s)	(1-5) 1=Strongly disagree, 3=Don’t know, 5=Strongly agree	1: 8 (10.7%) 2: 9 (12.0%) 3: 7 (9.3%) 4: 16 (21.3%) 5: 35 (46.7%) n=74	4 (3,5)	5 (3,5)	4 (3,5)	440.0 (0.28)	5 (3,5)	4 (2,5)	461.0 (0.18)	4 (2,5)	4.5 (4,5)	345.0 (0.24)
	PAL seems flexible enough to adapt for my subject(s)	(1-5) 1=Strongly disagree, 3=Don’t know, 5=Strongly agree	1: 4 (5.4%) 2: 9 (12.2%) 3: 7 (9.5%) 4: 26 (35.1%) 5: 28 (37.8%) n=75	4 (3,5)	4 (3,5)	4 (4,4)	444.0 (0.36)	4 (3,5)	4 (3,5)	493.5 (0.43)	4 (3,5)	4 (4,5)	341.0 (0.25)
	I would participate in PAL training if offered	(1-5) 1=Strongly disagree, 3=Don’t know, 5=Strongly agree	1: 6 (8.0%) 2: 7 (9.3%) 3: 7 (9.3%) 4: 28 (37.3%) 5: 27 (36.0%) n=75	4 (3,5)	4 (4,5)	4 (3,4)	362.5 (0.04)	4 (3.5,5)	4 (3,5)	557.0 (0.9)	4 (3,5)	4 (2,5)	411.0 (0.82)
	PAL should be implemented in secondary schools	(1-5) 1=Strongly disagree, 3=Don’t know, 5=Strongly agree	1: 4 (5.3%) 2: 6 (8.0%) 3: 18 (24.0%) 4: 20 (26.7%) 5: 27 (36.0%) n=75	4 (3,5)	4 (3,5)	3 (3,4)	361.5 (0.04)	4 (3.5,5)	4 (3,5)	499.0 (0.4)	4 (3,5)	4 (3,5)	402.5 (0.73)
	I think PAL would cause a lot of extra work	(1-5) 1=Strongly Agree, 3=Don’t Know, 5=Strongly Disagree	1: 7 (9.3%) 2: 20 (26.7%) 3: 17 (22.7%) 4: 23 (30.7%) 5: 8 (10.7%) n=75	3 (2,4)	3 (2,4)	3 (2,4)	458.0 (0.41)	3 (2,4)	3 (2,4)	493.5 (0.37)	3 (2,4)	3.5 (2.75, 4)	368.5 (0.41)
	PAL sounds too time-consuming	(1-5) 1=Strongly Agree, 3=Don’t Know, 5=Strongly Disagree	1: 7 (9.3%) 2: 8 (10.7%) 3: 22 (29.3%) 4: 24 (32.0%) 5: 14 (18.7%) n=75	4 (3,4)	4 (3,4)	3 (3,4)	475.5 (0.55)	4 (3,4)	3 (2,4)	425.5 (0.08)	4 (3,4)	3 (2.75,4)	370.5 (0.43)
	Do you believe your students would enjoy PAL?	(1-5) 1=Strongly disagree, 3=Don’t know, 5=Strongly agree	1: 1 (1.4%) 2: 6 (8.2%) 3: 9 (12.3%) 4: 32 (43.8%) 5: 25 (34.2%) n=73	4 (4,5)	4 (4,5)	4 (3,4)	349.0 (0.06)	4 (4,5)	4 (4,5)	530.5 (0.84)	4 (4,5)	4 (3.75,5)	406.0 (0.92)
	Do you believe your students would participate enthusiastically?	(1-5) 1=Strongly disagree, 3=Don’t know, 5=Strongly agree	1: 1 (1.4%) 2: 9 (28.8%) 3: 21 (39.7%) 4: 29 (39.7%) 5: 13 (17.8%) n=73	4 (3,4)	4 (3,4)	3.5 (3,4)	403.0 (0.26)	3 (3,4)	4 (3,4)	448.0 (0.21)	4 (3,4)	4 (3,4.25)	339.0 (0.28)
	Do you believe your students would benefit academically?	(1-5) 1=Strongly disagree, 3=Don’t know, 5=Strongly agree	1: 5 (6.8%) 2: 10 (13.7%) 3: 15 (20.5%) 4: 26 (35.6%) 5: 17 (23.3%) n=73	4 (3,4)	4 (3,5)	3 (3,4)	324.0 (0.03)	4 (3.5,5)	4 (2.25,4)	415.5 (0.1)	4 (2,3)	3 (3,4.25)	359.0 (0.43)
	Do you believe your students would have improved focus/behaviour?	(1-5) 1=Strongly disagree, 3=Don’t know, 5=Strongly agree	1: 5 (6.8%) 2: 10 (13.7%) 3: 15 (20.5%) 4: 26 (35.6%) 5: 17 (23.3%) n=73	3 (2,4)	4 (3,4)	3 (2,4)	398.5 (0.2)	4 (3,4.5)	3 (2,4)	395.5 (0.047)	3 (2)	3 (2)	368.5 (0.46)
	I would enjoy delivering PAL	(1-5) 1=Does not correspond at all with how I feel, 5=Corresponds completely with how I feel	1: 7 (9.6%) 2: 3 (4.1%) 3: 10(13.7%) 4: 24 (32.9%) 5: 29 (39.7%) n=73	4 (3,5)	4 (4,5)	4 (3,5)	308.0 (0.03)	4 (4,5)	4 (3,5)	524.5 (0.94)	4 (3,5)	4 (3,5)	406.0 (0.92)
	It is important for me that I incorporate PAL into my lessons	(1-5) 1=Does not correspond at all with how I feel, 5=Corresponds completely with how I feel	1: 10 (13.7%) 2: 9 (12.3%) 3: 21 (28.8%) 4: 11 (15.1%) 5: 22 (30.1%) n=73	3 (2,5)	4 (3,5)	3 (2,3)	298.0 (0.02)	4 (3,5)	3 (2,5)	403.0 (0.11)	3 (2,5)	3.5 (2,5)	412.0 (0.99)
	PAL would be important for the academic success of my students	(1-5) 1=Does not correspond at all with how I feel, 5=Corresponds completely with how I feel	1: 10 (13.7%) 2: 16 (21.9%) 3: 19 (26.0%) 4: 11 (15.1%) 5: 17 (23.3%) n=73	3 (2,4)	3 (2,5)	3 (2,3)	306.0 (0.03)	3 (3,4)	3 (2,4.5)	424.5 (0.18)	3 (2,5)	3 (1.75,3.25)	328.0 (0.22)
	PAL would be important for the wellbeing of my students	(1-5) 1=Does not correspond at all with how I feel, 5=Corresponds completely with how I feel	1: 2 (2.7%) 2: 11 (15.1%) 3: 11 (15.1%) 4: 26 (35.0%) 5: 23 (35.6%) n=73	4 (3,5)	4 (3,5)	4 (3,4.5)	430.0 (0.6)	4 (4,5)	4 (3,5)	388.0 (0.07)	4 (3,5)	4 (3,5)	375.0 (0.58)
	I would feel bad if I didn’t start to use PAL sometimes	(1-5) 1=Does not correspond at all with how I feel, 5=Corresponds completely with how I feel	1: 21 (2.7%) 2: 14 (15.1%) 3: 14 (15.1%) 4: 12 (35.0%) 5: 12 (35.6%) n=73	3 (1,4)	3 (1,4)	2 (1.5,3)	354.0 (0.12)	3 (2,4)	2 (1,4)	430.5 (0.21)	3 (1,4)	3 (2,4)	378.0 (0.62)
	If it was school policy to use PAL, I would use it in my lessons	(1-5) 1=Does not correspond at all with how I feel, 5=Corresponds completely with how I feel	1: 5 (6.8%) 2: 4 (5.5%) 3: 9 (12.3%) 4: 22 (30.1%) 5: 33 (45.2%) n=73	4 (3.5,5)	4 (3,5)	4 (3.5,5)	393.0 (0.29)	5 (4,5)	4 (3,5)	408.5 (0.11)	4 (4,5)	4 (3,5)	318.5 (0.16)
	I don’t see the purpose of adding PAL into my lessons	(1-5) 1=Corresponds completely with how I feel, 5= Does not correspond at all with how I feel	1: 6 (8.3%) 2: 6 (8.3%) 3: 7 (9.7%) 4: 12 (16.7%) 5: 41 (56.9%) n=72	5 (3,5)	5 (3,5)	4 (3,5)	422.0 (0.58)	5 (4.25,5)	4.5 (3,5)	393.5 (0.08)	5 (3,5)	4.5 (3,5)	374.5 (0.62)
	Would you be likely to consider movement when planning your upcoming lessons?	(1-3) 1=No, 2=Maybe, 3=Yes	1: 13 (17.8%) 2: 17 (23.3%) 3: 43 (58.9%) n=73	3 (2,3)	3 (2,3)	2 (1.5,3)	326.0 (0.03)	3 (2,3)	3 (2,3)	515.0 (0.83)	3 (2,3)	2 (1,3)	323.0 (0.15)
	Would you be likely to add PAL into some of your lessons, with appropriate training and support?	(1-3) 1=No, 2=Maybe, 3=Yes	1: 7 (9.9%) 2: 16 (22.5%) 3: 48 (67.6%) n=71	3 (2,3)	3 (2,3)	3 (2,3)	371.5 (0.47)	3 (3,3)	3 (2,3)	376.0 (0.38)	3 (2,3)	3 (2,3)	375.0 (0.98)
