# Supplementary material for: Teacher acceptability of physically active learning in UK secondary schools – a mixed methods study
Source: PLoS One. 2025 Aug 14;20(8):e0328376. doi: 10.1371/journal.pone.0328376 (PMC12352667; doi:10.1371/journal.pone.0328376)
Supplement: S3 Table — Abbreviation: IQR – interquartile range. PAL – physically active learning. Bold p-value numbers represent statistical significance of p < 0.05. (XLSX) [file pone.0328376.s008.xlsx]

## Sheet: Sheet1
	Teacher responses for PAL delivery variables, with differences by gender, school location, and school type
	Statement	Response Scale	Frequency (%)	Median (IQR)	Female Median (IQR)	Male Median (IQR)	Mann-Whitney U Score (p-value)	Rural School Median (IQR)	Urban School Median (IQR)	Mann-Whitney U Score (p-value)	State-funded School Median (IQR)	Independent School Median (IQR)	Mann-Whitney U Score (p-value)
	I would feel confident delivering PAL (with relevant training)	(1-5) 1=Strongly disagree, 3=Don’t know, 5=Strongly agree	1: 3 (4.0%) 2: 6 (8.0%) 3: 8 (10.7%) 4: 28 (37.3%) 5: 30 (40.0%) n=75	4 (4,5)	4 (4,5)	4 (4,4)	379.5 (0.06)	4 (4,5)	4 (3,5)	481.5 (0.28)	4 (3,5)	4.5 (4,5)	315.0 (0.11)
	I could adapt PAL for students with disabilities or health conditions	(1-5) 1=Strongly disagree, 3=Don’t know, 5=Strongly agree	1: 3 (4.0%) 2: 2 (2.7%) 3: 20 (26.7%) 4: 22 (29.3%) 5: 28 (37.3%) n=75	4 (3,5)	4 (3,5)	4 (3,5)	395.0 (0.1)	4 (3,5)	4 (3,4)	556.5 (0.9)	4 (3,5)	4 (3,5)	405.0 (0.75)
	If you are a PE/dance or other physically active subject teacher, would you collaborate with other subjects to help develop and deliver relevant PAL tasks?	(1-3) 1=No, 2=Maybe, 3=Yes	1: 4 (9.8%) 2: 8 (19.5%) 3: 29 (70.7%) n=41	3 (2,3)	3 (2.5,3)	3 (2,3)	93.0 (0.44)	3 (1)	3 (1)	174.5 (0.69)	3 (2,3)	3 (1,3)	112.0 (0.83)
	To what extent would adequate space impact your ability to adopt PAL in your class?	(1-5) 1=No impact at all, 5=Strongly impact	1: 13 (18.1%) 2: 5 (6.9%) 3: 9 (12.5%) 4: 16 (22.2%) 5: 29 (40.3%) n=72	4 (2.25,5)	4 (2,5)	4 (2.5,5)	439.5 (0.78)	3 (1,4.75)	4 (3,5)	365.0 (0.04)	4 (2.75,5)	4 (1.75,5)	397.0 (0.89)
	To what extent would adequate facilities impact your ability to adopt PAL in your class?	(1-5) 1=No impact at all, 5=Strongly impact	1: 12 (16.7%) 2: 13 (18.1%) 3: 19 (26.4%) 4: 14 (19.4%) 5: 14 (19.4%) n=72	3 (2,4)	3 (2,4)	3 (2,4)	447.0 (0.87)	3 (1,25,3.75)	3 (2,4.75)	380.0 (0.07)	3 (2,4)	3 (1.75,4)	345.5 (0.38)
	To what extent would adequate training impact your ability to adopt PAL in your class?	(1-5) 1=No impact at all, 5=Strongly impact	1: 11 (15.1%) 2: 7 (9.6%) 3: 19 (26%) 4: 23 (31.5%) 5: 13 (17.8%) n=73	3 (2.5,4)	4 (3,4)	3 (2,4)	434.0 (0.65)	4 (3,4)	3 (2,4)	522.0 (0.92)	3 (3,4)	3.5 (1.75,4)	360.0 (0.44)
	To what extent would support from colleagues impact your ability to adopt PAL in your class?	(1-5) 1=No impact at all, 5=Strongly impact	1: 18 (24.7%) 2: 7 (9.6%) 3: 15 (20.5%) 4: 21 (28.8%) 5: 12 (16.4%) n=73	3 (1.5,4)	3 (1,4)	3 (2,4)	464.0 (0.96)	3 (1.25,4)	3 (1.5,4)	498.5 (0.69)	3 (2,1)	2 (1,4)	278.5 (0.05)
	To what extent would support from school administration impact your ability to adopt PAL in your class?	(1-5) 1=No impact at all, 5=Strongly impact	1: 12 (16.4%) 2: 10 (13.7%) 3: 19 (26.0%) 4: 20 (27.4%) 5: 12 (16.4%) n=73	3 (2,4)	3 (2,4)	3 (2,4)	466.5 (0.99)	3 (2,4)	3 (2,4)	421.0 (0.17)	4 (3,4)	2 (1,3)	196.5 (0.002)
	To what extent would having a ‘menu’ of subject-specific PAL task / lesson plan examples impact your ability to adopt PAL in your class?	(1-5) 1=No impact at all, 5=Strongly impact	1: 10 (13.7%) 2: 6 (8.2%) 3: 12 (16.4%) 4: 24 (32.9%) 5: 21 (28.8%) n=73	4 (3,5)	4 (3,5)	4 (2.5,4)	436.0 (0.67)	4 (2,4.75)	4 (3,5)	464.5 (0.4)	4 (3,5)	4 (3,4)	386.5 (0.7)
