# Supplementary material for: Teacher acceptability of physically active learning in UK secondary schools – a mixed methods study
Source: PLoS One. 2025 Aug 14;20(8):e0328376. doi: 10.1371/journal.pone.0328376 (PMC12352667; doi:10.1371/journal.pone.0328376)
Supplement: S4 Table — (XLSX) [file pone.0328376.s009.xlsx]

## Sheet: Sheet1
	Additional underlying data for reported findings
	Participant responses to: 'Do you think that PAL would be most effective for certain year groups? [multiple answers allowed]'
	Response	N (of total N=75 respondants)	Percent
	Year 7	38	50.7
	Year 8	36	48
	Year 9	28	37.3
	Year 10	9	12
	Year 11	6	8
	Year 12	1	1.3
	Year 13	0	0
	Appropriate for all years	27	36
	None	2	2.7
	Participant responses to: 'Do you think that one gender would likely be more receptive to PAL than the other?'
	Response	N (of total N=73 respondants)	Percent
	Girls	2	2.7
	Boys	36	49.3
	Both equally receptive	35	47.9
	Participants' preferred PAL delivery formats; amount of votes per delivery type [multiple answers allowed]
	Response	N (of total N=75 respondants)	Percent
	Integrated with learning (e.g. a dance to show abstract themes in a poem)	32	42.7
	Combined with learning (e.g. a game where students run to different sides of the room to answer questions about a subject)	48	64
	With technology (e.g. a Geography video flying over different landscapes that tells students to run/skip on the spot at different points)	16	21.3
	Going to outside spaces in the school	52	69.3
	Going into nature e.g. forests	39	52
	Using props like skipping ropes (e.g. to see mathematical patterns)	28	37.3
	I would prefer to do movement breaks	16	21.3
	I would prefer a combination of movement breaks and PAL	16	21.3
	None	4	5.3
